# Supplementary material for: Neuronal plasticity during motor rehabilitation training after spinal cord injury
Source: Commun Biol. 2026 Mar 9;9:561. doi: 10.1038/s42003-026-09793-7 (PMC13103311; doi:10.1038/s42003-026-09793-7)
Supplement: Supplementary file 3 — Supplementary Data [file 42003_2026_9793_MOESM3_ESM.xlsx]

## Sheet: Fig_1_exp._behav._fit_α_δ_γ
subjId	CSR_α	CSR_δ	CSR_γ	RT_α	RT_δ	RT_γ	limb	isPatient	ALL_groubs
CON-LL-01	0.975154	0.223483	0.109643	28.0574	-25.3845	0.207071	1	0	1
CON-LL-02	0.911998	0.293839	0.323989	35.649	-22.5829	0.333314	1	0	1
CON-LL-03	0.937467	0.115826	0.482994	37.6354	-8.94708	0.343689	1	0	1
CON-LL-04	0.935194	0.290183	0.158818	13.5635	-44.8327	0.0384577	1	0	1
CON-LL-05	0.910154	0.218686	0.169701	36.8623	-26.1495	0.150339	1	0	1
CON-LL-06	0.943509	0.220379	0.259788	34.617	-28.3887	0.281362	1	0	1
CON-LL-07	0.905626	0.766645	0.110702	37.5709	-64.0013	0.195634	1	0	1
CON-LL-08	0.932242	0.177438	0.372346	28.0933	-14.9956	0.0972515	1	0	1
CON-LL-09	0.661811	0.231874	0.160726	50.6265	-22.5957	0.0716374	1	0	1
CON-UL-01	1.01897	0.118243	0.0741078	16.4527	-34.8241	0.0686656	2	0	2
CON-UL-02	1.00319	0.0965928	0.143279	23.2864	-30.0534	0.13634	2	0	2
CON-UL-03	0.986825	0.0737581	0.0659585	38.486	-7.22379	0.137801	2	0	2
CON-UL-04	1.00612	0.0930851	0.122778	28.6383	-39.1268	0.295575	2	0	2
CON-UL-05	0.958113	0.177101	0.216742	29.4283	-31.4982	0.784177	2	0	2
CON-UL-06	0.986424	0.1138	0.31787	16.549	-16.0317	0.0580648	2	0	2
CON-UL-07	0.980737	0.241376	0.187796	50.5843	-38.5019	0.268556	2	0	2
CON-UL-08	0.986614	0.11227	0.0735694	27.39	-13.183	0.186684	2	0	2
CON-UL-09	0.929952	0.0223088	0.257344	24.9608	-12.6111	0.114924	2	0	2
SCI-LL-01	0.517294	0.328705	0.211411	51.2	-26.3141	0.371603	1	1	3
SCI-LL-02	0.843282	0.488304	0.112711	27.4399	-47.373	0.0535674	1	1	3
SCI-LL-03	0.763881	0.359443	0.103136	133.248	63.27	-0.0110172	1	1	3
SCI-LL-04	0.898988	0.452991	0.132971	38.7034	-24.909	0.119242	1	1	3
SCI-LL-05	1.13131	0.67711	0.0375497	34.3933	-28.5867	0.0841669	1	1	3
SCI-LL-06	0.863634	0.474068	0.0642784	57.8923	-9.21511	0.111051	1	1	3
SCI-LL-07	0.887924	0.358559	0.0583219	43.2424	-11.8201	0.0936652	1	1	3
SCI-LL-08	0.698728	0.497867	0.279244	44.154	-25.6998	0.13746	1	1	3
SCI-UL-01	0.840422	0.333151	0.0776203	33.9596	-12.4341	0.0358703	2	1	4
SCI-UL-02	0.949408	0.189509	0.0850854	34.6112	-23.4564	0.193345	2	1	4
SCI-UL-03	1.00911	0.212928	0.0764597	14.7432	-55.6928	0.047056	2	1	4
SCI-UL-04	1.03025	0.676369	0.0472385	57.5736	-14.7348	0.0787369	2	1	4
SCI-UL-05	0.958881	0.229104	0.235158	26.7198	-39.5036	0.142475	2	1	4
SCI-UL-06	0.903064	0.532106	0.08981	38.9075	-47.4731	0.0457384	2	1	4
SCI-UL-07	0.945766	0.130866	0.217429	18.6382	-42.4477	0.0576901	2	1	4
SCI-UL-08	0.923567	0.194268	0.476671	35.9459	-28.6514	0.127516	2	1	4
SCI-UL-09	0.932373	0.354325	0.12752	34.2214	-40.2091	0.0692971	2	1	4
median_group_fit_patients_all	0.903064	0.358559	0.103136	35.9459	-26.3141	0.0841669	1&2	1	5
median_group_fit_patients_SCI-LL	0.853458	0.463529	0.107924	43.6982	-25.3044	0.102358	1	1	3
median_group_fit_patients_SCI-UL	0.945766	0.229104	0.08981	34.2214	-39.5036	0.0692971	2	1	4
median_group_fit_healthy_all	0.950811	0.177269	0.165214	29.0333	-25.767	0.168512	1&2	0	6
median_group_fit_healthy_CON-LL	0.932242	0.223483	0.169701	35.649	-25.3845	0.195634	1	0	1
median_group_fit_healthy_CON-UL	0.986614	0.11227	0.143279	27.39	-30.0534	0.137801	2	0	2

## Sheet: Fig_1_raw_behav
subjId	timeAxes_Trial1	CSR	RT	isPatient	limb	ALL_groubs	%CSR	isPatient
CON-LL-01	0	0.751592	53.3559	0	'L'	3	75.1592	0
CON-LL-01	7	0.871795	34.7757	0	'L'	3	87.1795	0
CON-LL-01	14	0.926518	27.7172	0	'L'	3	92.6518	0
CON-LL-01	28	0.964968	29.198	0	'L'	3	96.4968	0
CON-LL-01	84	0.923567	32.5552	0	'L'	3	92.3567	0
CON-LL-02	0	0.617834	58.2423	0	'L'	3	61.7834	0
CON-LL-02	7	0.887821	37.6245	0	'L'	3	88.7821	0
CON-LL-02	14	0.878594	36.9855	0	'L'	3	87.8594	0
CON-LL-02	28	0.936306	34.7313	0	'L'	3	93.6306	0
CON-LL-02	84	0.939683	41.6419	0	'L'	3	93.9683	0
CON-LL-03	0	0.821656	46.5736	0	'L'	3	82.1656	0
CON-LL-03	7	0.932692	38.6392	0	'L'	3	93.2692	0
CON-LL-03	14	0.948882	36.5993	0	'L'	3	94.8882	0
CON-LL-03	28	0.926752	38.5567	0	'L'	3	92.6752	0
CON-LL-03	84	0.93949	26.5288	0	'L'	3	93.949	0
CON-LL-04	0	0.646497	58.8325	0	'L'	3	64.6497	0
CON-LL-04	7	0.830128	46.4093	0	'L'	3	83.0128	0
CON-LL-04	14	0.920128	40.9965	0	'L'	3	92.0128	0
CON-LL-04	28	0.923567	28.5414	0	'L'	3	92.3567	0
CON-LL-04	84	0.926752	41.8385	0	'L'	3	92.6752	0
CON-LL-05	0	0.691083	63.0369	0	'L'	3	69.1083	0
CON-LL-05	7	0.846154	45.8371	0	'L'	3	84.6154	0
CON-LL-05	14	0.884984	40.2996	0	'L'	3	88.4984	0
CON-LL-05	28	0.910828	37.1294	0	'L'	3	91.0828	0
CON-LL-05	84	0.869427	45.6996	0	'L'	3	86.9427	0
CON-LL-06	0	0.72293	63.0132	0	'L'	3	72.293	0
CON-LL-06	7	0.910256	38.4683	0	'L'	3	91.0256	0
CON-LL-06	14	0.929712	35.5739	0	'L'	3	92.9712	0
CON-LL-06	28	0.949045	34.3255	0	'L'	3	94.9045	0
CON-LL-06	84	0.968153	37.4572	0	'L'	3	96.8153	0
CON-LL-07	0	0.130573	101.415	0	'L'	3	13.0573	0
CON-LL-07	7	0.592949	55.1351	0	'L'	3	59.2949	0
CON-LL-07	14	0.690096	38.9583	0	'L'	3	69.0096	0
CON-LL-07	28	0.89172	39.4536	0	'L'	3	89.172	0
CON-LL-07	84	0.907643	39.1719	0	'L'	3	90.7643	0
CON-LL-08	7	0.919872	35.216	0	'L'	3	91.9872	0
CON-LL-08	14	0.926518	32.5034	0	'L'	3	92.6518	0
CON-LL-08	28	0.936306	28.8741	0	'L'	3	93.6306	0
CON-LL-08	84	0.955414	30.62	0	'L'	3	95.5414	0
CON-LL-09	0	0.429936	73.2222	0	'L'	3	42.9936	0
CON-LL-09	7	0.586538	64.3115	0	'L'	3	58.6538	0
CON-LL-09	14	0.41853	71.2901	0	'L'	3	41.853	0
CON-LL-09	28	0.659236	53.6667	0	'L'	3	65.9236	0
CON-LL-09	84	0.312102	66.9082	0	'L'	3	31.2102	0
CON-UL-01	0	0.903846	50.5709	0	'U'	4	90.3846	0
CON-UL-01	7	0.936306	40.6599	0	'U'	4	93.6306	0
CON-UL-01	14	0.990446	26.9775	0	'U'	4	99.0446	0
CON-UL-01	28	1	22.3694	0	'U'	4	100	0
CON-UL-01	84	1	24.4076	0	'U'	4	100	0
CON-UL-02	0	0.907643	53.3158	0	'U'	4	90.7643	0
CON-UL-02	7	0.961538	34.9933	0	'U'	4	96.1538	0
CON-UL-02	14	1	27.5399	0	'U'	4	100	0
CON-UL-02	28	0.996815	24.0383	0	'U'	4	99.6815	0
CON-UL-02	84	0.996815	29.9265	0	'U'	4	99.6815	0
CON-UL-03	0	0.910828	45.7098	0	'U'	4	91.0828	0
CON-UL-03	7	0.948718	51.1824	0	'U'	4	94.8718	0
CON-UL-03	14	0.948882	39.5354	0	'U'	4	94.8882	0
CON-UL-03	28	0.977707	38.6384	0	'U'	4	97.7707	0
CON-UL-03	84	0.984076	29.3722	0	'U'	4	98.4076	0
CON-UL-04	0	0.914013	67.777	0	'U'	4	91.4013	0
CON-UL-04	7	0.961538	33.39	0	'U'	4	96.1538	0
CON-UL-04	14	0.996805	30.0353	0	'U'	4	99.6805	0
CON-UL-04	28	1	28.0541	0	'U'	4	100	0
CON-UL-04	84	1	22.3439	0	'U'	4	100	0
CON-UL-05	0	0.780255	60.9265	0	'U'	4	78.0255	0
CON-UL-05	7	0.926282	29.5502	0	'U'	4	92.6282	0
CON-UL-05	14	0.932907	30.4212	0	'U'	4	93.2907	0
CON-UL-05	28	0.968153	28.4441	0	'U'	4	96.8153	0
CON-UL-05	84	0.952229	23.5151	0	'U'	4	95.2229	0
CON-UL-06	0	0.872611	31.6679	0	'U'	4	87.2611	0
CON-UL-06	7	0.974359	30.4868	0	'U'	4	97.4359	0
CON-UL-06	14	0.984026	20.4318	0	'U'	4	98.4026	0
CON-UL-06	28	0.987261	20.5839	0	'U'	4	98.7261	0
CON-UL-06	84	1	23.5605	0	'U'	4	100	0
CON-UL-07	0	0.738854	89.0862	0	'U'	4	73.8854	0
CON-UL-07	7	0.919872	56.4599	0	'U'	4	91.9872	0
CON-UL-07	14	0.955272	68.7692	0	'U'	4	95.5272	0
CON-UL-07	28	0.984076	50.6052	0	'U'	4	98.4076	0
CON-UL-07	84	0.974522	37.6667	0	'U'	4	97.4522	0
CON-UL-08	0	0.872611	40.573	0	'U'	4	87.2611	0
CON-UL-08	7	0.926282	30.9585	0	'U'	4	92.6282	0
CON-UL-08	14	0.939297	34.8741	0	'U'	4	93.9297	0
CON-UL-08	28	0.974522	27.4608	0	'U'	4	97.4522	0
CON-UL-08	84	0.971338	32.3902	0	'U'	4	97.1338	0
CON-UL-09	0	0.907643	37.5719	0	'U'	4	90.7643	0
CON-UL-09	7	0.926282	30.6021	0	'U'	4	92.6282	0
CON-UL-09	14	0.920128	33.2569	0	'U'	4	92.0128	0
CON-UL-09	28	0.929936	25.4658	0	'U'	4	92.9936	0
CON-UL-09	84	0.923567	28.9379	0	'U'	4	92.3567	0
SCI-LL-01	0	0.187898	77.4746	1	'L'	1	18.7898	1
SCI-LL-01	7	0.448718	54.2214	1	'L'	1	44.8718	1
SCI-LL-01	14	0.485623	44.0855	1	'L'	1	48.5623	1
SCI-LL-01	28	0.525478	57.4303	1	'L'	1	52.5478	1
SCI-LL-01	84	0.420382	60.6136	1	'L'	1	42.0382	1
SCI-LL-02	0	0.350318	74.7273	1	'L'	1	35.0318	1
SCI-LL-02	7	0.644231	60.2985	1	'L'	1	64.4231	1
SCI-LL-02	14	0.71246	49.5291	1	'L'	1	71.246	1
SCI-LL-02	28	0.834395	38.0878	1	'L'	1	83.4395	1
SCI-LL-02	84	0.853503	52.4478	1	'L'	1	85.3503	1
SCI-LL-03	0	0.414013	68.8923	1	'L'	1	41.4013	1
SCI-LL-03	7	0.544872	67.6588	1	'L'	1	54.4872	1
SCI-LL-03	14	0.734824	57.4652	1	'L'	1	73.4824	1
SCI-LL-03	28	0.72293	47.4097	1	'L'	1	72.293	1
SCI-LL-03	84	0.691083	49.1659	1	'L'	1	69.1083	1
SCI-LL-04	0	0.44586	63.5	1	'L'	1	44.586	1
SCI-LL-04	7	0.721154	50.0844	1	'L'	1	72.1154	1
SCI-LL-04	14	0.827476	42.6178	1	'L'	1	82.7476	1
SCI-LL-04	28	0.888535	39.9068	1	'L'	1	88.8535	1
SCI-LL-04	84	0.853503	52.3321	1	'L'	1	85.3503	1
SCI-LL-05	0	0.477707	62.98	1	'L'	1	47.7707	1
SCI-LL-05	7	0.535256	63.1796	1	'L'	1	53.5256	1
SCI-LL-05	14	0.798722	43.192	1	'L'	1	79.8722	1
SCI-LL-05	28	0.878981	37.1014	1	'L'	1	87.8981	1
SCI-LL-05	84	0.872611	39.8029	1	'L'	1	87.2611	1
SCI-LL-06	0	0.38535	67.1074	1	'L'	1	38.535	1
SCI-LL-06	7	0.576923	62.1278	1	'L'	1	57.6923	1
SCI-LL-06	14	0.654952	59.839	1	'L'	1	65.4952	1
SCI-LL-06	28	0.789809	55.0847	1	'L'	1	78.9809	1
SCI-LL-06	84	0.757962	53.9202	1	'L'	1	75.7962	1
SCI-LL-07	0	0.525478	55.497	1	'L'	1	52.5478	1
SCI-LL-07	7	0.663462	47.4831	1	'L'	1	66.3462	1
SCI-LL-07	14	0.715655	48.6786	1	'L'	1	71.5655	1
SCI-LL-07	28	0.821656	43.3101	1	'L'	1	82.1656	1
SCI-LL-07	84	0.821656	43.2209	1	'L'	1	82.1656	1
SCI-LL-08	0	0.200637	69.2698	1	'L'	1	20.0637	1
SCI-LL-08	7	0.63141	57.2843	1	'L'	1	63.141	1
SCI-LL-08	14	0.677316	42.9057	1	'L'	1	67.7316	1
SCI-LL-08	28	0.707006	46.973	1	'L'	1	70.7006	1
SCI-LL-08	84	0.697452	39.2511	1	'L'	1	69.7452	1
SCI-UL-01	0	0.509554	46.3937	1	'U'	2	50.9554	1
SCI-UL-01	7	0.637821	46.8191	1	'U'	2	63.7821	1
SCI-UL-01	14	0.738019	41.4848	1	'U'	2	73.8019	1
SCI-UL-01	28	0.799363	38.5139	1	'U'	2	79.9363	1
SCI-UL-01	84	0.888535	34.8674	1	'U'	2	88.8535	1
SCI-UL-02	0	0.761146	58.1423	1	'U'	2	76.1146	1
SCI-UL-02	7	0.839744	40.0687	1	'U'	2	83.9744	1
SCI-UL-02	14	0.897764	37.4413	1	'U'	2	89.7764	1
SCI-UL-02	28	0.929936	33.9795	1	'U'	2	92.9936	1
SCI-UL-02	84	0.882166	32.5993	1	'U'	2	88.2166	1
SCI-UL-03	0	0.796178	70.436	1	'U'	2	79.6178	1
SCI-UL-03	14	0.936102	43.5631	1	'U'	2	93.6102	1
SCI-UL-03	28	0.984076	29.657	1	'U'	2	98.4076	1
SCI-UL-03	84	0.990446	25.9228	1	'U'	2	99.0446	1
SCI-UL-04	0	0.33758	72.5849	1	'U'	2	33.758	1
SCI-UL-04	7	0.599359	64.9572	1	'U'	2	59.9359	1
SCI-UL-04	14	0.629393	63.6853	1	'U'	2	62.9393	1
SCI-UL-04	28	0.863057	58.8118	1	'U'	2	86.3057	1
SCI-UL-04	84	0.888535	54.3047	1	'U'	2	88.8535	1
SCI-UL-05	0	0.729299	66.2576	1	'U'	2	72.9299	1
SCI-UL-05	7	0.919872	41.0906	1	'U'	2	91.9872	1
SCI-UL-05	14	0.936102	32.4061	1	'U'	2	93.6102	1
SCI-UL-05	28	0.968153	27.3059	1	'U'	2	96.8153	1
SCI-UL-05	84	0.977707	27.5798	1	'U'	2	97.7707	1
SCI-UL-06	0	0.359873	86.3805	1	'U'	2	35.9873	1
SCI-UL-06	7	0.666667	56.6202	1	'U'	2	66.6667	1
SCI-UL-06	14	0.696486	63.9312	1	'U'	2	69.6486	1
SCI-UL-06	28	0.878981	52.0978	1	'U'	2	87.8981	1
SCI-UL-06	84	0.808917	57.3031	1	'U'	2	80.8917	1
SCI-UL-07	0	0.815287	61.0859	1	'U'	2	81.5287	1
SCI-UL-07	7	0.913462	30.2912	1	'U'	2	91.3462	1
SCI-UL-07	14	0.948882	37.5657	1	'U'	2	94.8882	1
SCI-UL-07	28	0.93949	27.078	1	'U'	2	93.949	1
SCI-UL-07	84	0.923567	30.5517	1	'U'	2	92.3567	1
SCI-UL-08	0	0.729299	64.1485	1	'U'	2	72.9299	1
SCI-UL-08	7	0.916667	50.0734	1	'U'	2	91.6667	1
SCI-UL-08	14	0.900958	37.3404	1	'U'	2	90.0958	1
SCI-UL-08	28	0.923567	38.2207	1	'U'	2	92.3567	1
SCI-UL-08	84	0.888535	31.9319	1	'U'	2	88.8535	1
SCI-UL-09	0	0.579618	72.8352	1	'U'	2	57.9618	1
SCI-UL-09	7	0.778846	65.037	1	'U'	2	77.8846	1
SCI-UL-09	14	0.884984	43.1119	1	'U'	2	88.4984	1
SCI-UL-09	28	0.917197	41.8819	1	'U'	2	91.7197	1
SCI-UL-09	84	0.914013	47.3519	1	'U'	2	91.4013	1

## Sheet: Fig_2_Long._training_changes
Subjects	Time	Region	Value	Group
CON-LL-01	0	MT_GM_R_1311_quad	2.00611	1
CON-LL-01	7	MT_GM_R_1311_quad	1.89871	1
CON-LL-01	14	MT_GM_R_1311_quad	2.01112	1
CON-LL-01	28	MT_GM_R_1311_quad	2.00678	1
CON-LL-01	84	MT_GM_R_1311_quad	2.15524	1
CON-LL-02	0	MT_GM_R_1311_quad	2.03411	1
CON-LL-02	7	MT_GM_R_1311_quad	1.83977	1
CON-LL-02	14	MT_GM_R_1311_quad	1.73196	1
CON-LL-02	28	MT_GM_R_1311_quad	1.90527	1
CON-LL-02	84	MT_GM_R_1311_quad	1.89169	1
CON-LL-03	0	MT_GM_R_1311_quad	1.8615	1
CON-LL-03	7	MT_GM_R_1311_quad	2.07246	1
CON-LL-03	14	MT_GM_R_1311_quad	1.78056	1
CON-LL-03	28	MT_GM_R_1311_quad	1.67247	1
CON-LL-03	84	MT_GM_R_1311_quad	1.87064	1
CON-LL-04	0	MT_GM_R_1311_quad	1.75881	1
CON-LL-04	7	MT_GM_R_1311_quad	1.90597	1
CON-LL-04	14	MT_GM_R_1311_quad	1.83969	1
CON-LL-04	28	MT_GM_R_1311_quad	2.01178	1
CON-LL-04	84	MT_GM_R_1311_quad	1.83867	1
CON-LL-05	0	MT_GM_R_1311_quad	1.72911	1
CON-LL-05	7	MT_GM_R_1311_quad	1.94076	1
CON-LL-05	14	MT_GM_R_1311_quad	1.88961	1
CON-LL-05	28	MT_GM_R_1311_quad	1.79992	1
CON-LL-05	84	MT_GM_R_1311_quad	1.77202	1
CON-LL-06	0	MT_GM_R_1311_quad	1.88694	1
CON-LL-06	7	MT_GM_R_1311_quad	1.82587	1
CON-LL-06	14	MT_GM_R_1311_quad	1.91808	1
CON-LL-06	28	MT_GM_R_1311_quad	1.98183	1
CON-LL-06	84	MT_GM_R_1311_quad	1.9132	1
CON-LL-07	0	MT_GM_R_1311_quad	1.82371	1
CON-LL-07	7	MT_GM_R_1311_quad	1.81201	1
CON-LL-07	14	MT_GM_R_1311_quad	1.82783	1
CON-LL-07	28	MT_GM_R_1311_quad	1.7708	1
CON-LL-07	84	MT_GM_R_1311_quad	1.88916	1
CON-LL-08	0	MT_GM_R_1311_quad	2.03149	1
CON-LL-08	7	MT_GM_R_1311_quad	1.96625	1
CON-LL-08	14	MT_GM_R_1311_quad	1.89067	1
CON-LL-08	28	MT_GM_R_1311_quad	1.70993	1
CON-LL-08	84	MT_GM_R_1311_quad	1.79234	1
CON-LL-09	0	MT_GM_R_1311_quad	1.79069	1
CON-LL-09	7	MT_GM_R_1311_quad	1.76566	1
CON-LL-09	14	MT_GM_R_1311_quad	2.12618	1
CON-LL-09	28	MT_GM_R_1311_quad	1.75008	1
CON-LL-09	84	MT_GM_R_1311_quad	1.75863	1
CON-UL-01	0	MT_GM_R_1311_quad	1.84261	1
CON-UL-01	7	MT_GM_R_1311_quad	1.83454	1
CON-UL-01	14	MT_GM_R_1311_quad	1.8947	1
CON-UL-01	28	MT_GM_R_1311_quad	1.88972	1
CON-UL-01	84	MT_GM_R_1311_quad	1.81803	1
CON-UL-02	0	MT_GM_R_1311_quad	2.02101	1
CON-UL-02	7	MT_GM_R_1311_quad	1.92028	1
CON-UL-02	14	MT_GM_R_1311_quad	1.84024	1
CON-UL-02	28	MT_GM_R_1311_quad	1.95336	1
CON-UL-02	84	MT_GM_R_1311_quad	1.93995	1
CON-UL-03	0	MT_GM_R_1311_quad	2.34916	1
CON-UL-03	7	MT_GM_R_1311_quad	2.43179	1
CON-UL-03	14	MT_GM_R_1311_quad	2.23411	1
CON-UL-03	28	MT_GM_R_1311_quad	2.14268	1
CON-UL-03	84	MT_GM_R_1311_quad	2.14478	1
CON-UL-04	0	MT_GM_R_1311_quad	1.95881	1
CON-UL-04	7	MT_GM_R_1311_quad	2.01529	1
CON-UL-04	14	MT_GM_R_1311_quad	1.93449	1
CON-UL-04	28	MT_GM_R_1311_quad	1.89893	1
CON-UL-04	84	MT_GM_R_1311_quad	2.01429	1
CON-UL-05	0	MT_GM_R_1311_quad	1.76836	1
CON-UL-05	7	MT_GM_R_1311_quad	1.83389	1
CON-UL-05	14	MT_GM_R_1311_quad	1.78186	1
CON-UL-05	28	MT_GM_R_1311_quad	1.92692	1
CON-UL-05	84	MT_GM_R_1311_quad	1.80869	1
CON-UL-06	0	MT_GM_R_1311_quad	1.70784	1
CON-UL-06	7	MT_GM_R_1311_quad	1.83179	1
CON-UL-06	14	MT_GM_R_1311_quad	1.77701	1
CON-UL-06	28	MT_GM_R_1311_quad	1.90161	1
CON-UL-06	84	MT_GM_R_1311_quad	1.95189	1
CON-UL-07	0	MT_GM_R_1311_quad	1.98193	1
CON-UL-07	7	MT_GM_R_1311_quad	2.02039	1
CON-UL-07	14	MT_GM_R_1311_quad	1.99502	1
CON-UL-07	28	MT_GM_R_1311_quad	1.96915	1
CON-UL-07	84	MT_GM_R_1311_quad	2.02031	1
CON-UL-08	0	MT_GM_R_1311_quad	1.91667	1
CON-UL-08	7	MT_GM_R_1311_quad	1.74775	1
CON-UL-08	14	MT_GM_R_1311_quad	1.87686	1
CON-UL-08	28	MT_GM_R_1311_quad	1.7985	1
CON-UL-08	84	MT_GM_R_1311_quad	1.91238	1
CON-UL-09	0	MT_GM_R_1311_quad	1.73474	1
CON-UL-09	7	MT_GM_R_1311_quad	1.67918	1
CON-UL-09	14	MT_GM_R_1311_quad	1.79969	1
CON-UL-09	28	MT_GM_R_1311_quad	1.67155	1
CON-UL-09	84	MT_GM_R_1311_quad	1.83143	1
CON-NO-01	0	MT_GM_R_1311_quad	1.90753	2
CON-NO-01	7	MT_GM_R_1311_quad	1.90993	2
CON-NO-01	14	MT_GM_R_1311_quad	1.90481	2
CON-NO-01	28	MT_GM_R_1311_quad	1.85498	2
CON-NO-01	84	MT_GM_R_1311_quad	1.91262	2
CON-NO-02	0	MT_GM_R_1311_quad	2.04378	2
CON-NO-02	7	MT_GM_R_1311_quad	1.89305	2
CON-NO-02	14	MT_GM_R_1311_quad	1.84549	2
CON-NO-02	28	MT_GM_R_1311_quad	1.94474	2
CON-NO-02	84	MT_GM_R_1311_quad	1.91912	2
CON-NO-03	0	MT_GM_R_1311_quad	1.71437	2
CON-NO-03	7	MT_GM_R_1311_quad	1.73699	2
CON-NO-03	14	MT_GM_R_1311_quad	1.88615	2
CON-NO-03	28	MT_GM_R_1311_quad	1.78438	2
CON-NO-03	84	MT_GM_R_1311_quad	1.77536	2
CON-NO-04	0	MT_GM_R_1311_quad	2.27413	2
CON-NO-04	7	MT_GM_R_1311_quad	2.14527	2
CON-NO-04	14	MT_GM_R_1311_quad	2.32606	2
CON-NO-04	28	MT_GM_R_1311_quad	1.64709	2
CON-NO-04	84	MT_GM_R_1311_quad	2.05678	2
CON-NO-05	0	MT_GM_R_1311_quad	1.63979	2
CON-NO-05	7	MT_GM_R_1311_quad	1.97391	2
CON-NO-05	14	MT_GM_R_1311_quad	1.87307	2
CON-NO-05	28	MT_GM_R_1311_quad	1.89199	2
CON-NO-05	84	MT_GM_R_1311_quad	1.95203	2
CON-NO-06	0	MT_GM_R_1311_quad	2.10849	2
CON-NO-06	7	MT_GM_R_1311_quad	2.09119	2
CON-NO-06	14	MT_GM_R_1311_quad	2.13338	2
CON-NO-06	28	MT_GM_R_1311_quad	2.09434	2
CON-NO-06	84	MT_GM_R_1311_quad	1.99451	2
CON-NO-07	0	MT_GM_R_1311_quad	1.74097	2
CON-NO-07	7	MT_GM_R_1311_quad	1.82164	2
CON-NO-07	14	MT_GM_R_1311_quad	2.28556	2
CON-NO-07	28	MT_GM_R_1311_quad	2.47045	2
CON-NO-07	84	MT_GM_R_1311_quad	2.32059	2
CON-NO-08	0	MT_GM_R_1311_quad	1.82104	2
CON-NO-08	7	MT_GM_R_1311_quad	1.56407	2
CON-NO-08	14	MT_GM_R_1311_quad	1.96661	2
CON-NO-08	28	MT_GM_R_1311_quad	1.91994	2
CON-NO-08	84	MT_GM_R_1311_quad	1.82025	2
CON-NO-09	0	MT_GM_R_1311_quad	1.86539	2
CON-NO-09	7	MT_GM_R_1311_quad	1.82219	2
CON-NO-09	14	MT_GM_R_1311_quad	1.73909	2
CON-NO-09	28	MT_GM_R_1311_quad	1.70112	2
CON-NO-09	84	MT_GM_R_1311_quad	1.79018	2
CON-NO-10	0	MT_GM_R_1311_quad	1.86377	2
CON-NO-10	7	MT_GM_R_1311_quad	2.06785	2
CON-NO-10	14	MT_GM_R_1311_quad	1.9513	2
CON-NO-10	28	MT_GM_R_1311_quad	1.84689	2
CON-NO-10	84	MT_GM_R_1311_quad	1.99755	2
CON-NO-11	0	MT_GM_R_1311_quad	1.98007	2
CON-NO-11	7	MT_GM_R_1311_quad	2.26044	2
CON-NO-11	14	MT_GM_R_1311_quad	1.755	2
CON-NO-11	28	MT_GM_R_1311_quad	1.82276	2
CON-NO-11	84	MT_GM_R_1311_quad	1.87955	2
CON-NO-12	0	MT_GM_R_1311_quad	1.75042	2
CON-NO-12	7	MT_GM_R_1311_quad	1.84964	2
CON-NO-12	14	MT_GM_R_1311_quad	1.71225	2
CON-NO-12	28	MT_GM_R_1311_quad	1.9055	2
CON-NO-12	84	MT_GM_R_1311_quad	1.7908	2
CON-NO-13	0	MT_GM_R_1311_quad	1.84038	2
CON-NO-13	7	MT_GM_R_1311_quad	1.71701	2
CON-NO-13	14	MT_GM_R_1311_quad	1.62245	2
CON-NO-13	28	MT_GM_R_1311_quad	1.53728	2
CON-NO-13	84	MT_GM_R_1311_quad	1.80699	2
CON-NO-14	0	MT_GM_R_1311_quad	1.79339	2
CON-NO-14	7	MT_GM_R_1311_quad	2.04582	2
CON-NO-14	14	MT_GM_R_1311_quad	1.70061	2
CON-NO-14	28	MT_GM_R_1311_quad	1.86333	2
CON-NO-14	84	MT_GM_R_1311_quad	1.86273	2
SCI-LL-01	0	MT_GM_R_1311_quad	2.27687	3
SCI-LL-01	7	MT_GM_R_1311_quad	2.20496	3
SCI-LL-01	14	MT_GM_R_1311_quad	1.88503	3
SCI-LL-01	28	MT_GM_R_1311_quad	2.04674	3
SCI-LL-01	84	MT_GM_R_1311_quad	2.31925	3
SCI-LL-02	0	MT_GM_R_1311_quad	1.95183	3
SCI-LL-02	7	MT_GM_R_1311_quad	1.9246	3
SCI-LL-02	14	MT_GM_R_1311_quad	1.67034	3
SCI-LL-02	28	MT_GM_R_1311_quad	2.10139	3
SCI-LL-02	84	MT_GM_R_1311_quad	2.10135	3
SCI-LL-03	0	MT_GM_R_1311_quad	1.96115	3
SCI-LL-03	7	MT_GM_R_1311_quad	1.82332	3
SCI-LL-03	14	MT_GM_R_1311_quad	1.94677	3
SCI-LL-03	28	MT_GM_R_1311_quad	1.74245	3
SCI-LL-03	84	MT_GM_R_1311_quad	1.95154	3
SCI-LL-04	0	MT_GM_R_1311_quad	1.9272	3
SCI-LL-04	7	MT_GM_R_1311_quad	2.07022	3
SCI-LL-04	14	MT_GM_R_1311_quad	1.89328	3
SCI-LL-04	28	MT_GM_R_1311_quad	1.897	3
SCI-LL-04	84	MT_GM_R_1311_quad	1.85489	3
SCI-LL-05	0	MT_GM_R_1311_quad	1.55032	3
SCI-LL-05	7	MT_GM_R_1311_quad	1.55716	3
SCI-LL-05	14	MT_GM_R_1311_quad	1.28125	3
SCI-LL-05	28	MT_GM_R_1311_quad	2.37658	3
SCI-LL-05	84	MT_GM_R_1311_quad	1.88954	3
SCI-LL-06	0	MT_GM_R_1311_quad	1.6463	3
SCI-LL-06	7	MT_GM_R_1311_quad	2.31679	3
SCI-LL-06	14	MT_GM_R_1311_quad	1.65151	3
SCI-LL-06	28	MT_GM_R_1311_quad	1.63925	3
SCI-LL-06	84	MT_GM_R_1311_quad	1.69268	3
SCI-LL-07	0	MT_GM_R_1311_quad	2.48067	3
SCI-LL-07	7	MT_GM_R_1311_quad	0.984832	3
SCI-LL-07	14	MT_GM_R_1311_quad	1.77101	3
SCI-LL-07	84	MT_GM_R_1311_quad	1.63054	3
SCI-LL-08	0	MT_GM_R_1311_quad	1.70515	3
SCI-LL-08	7	MT_GM_R_1311_quad	1.74452	3
SCI-LL-08	14	MT_GM_R_1311_quad	1.7729	3
SCI-LL-08	28	MT_GM_R_1311_quad	1.97157	3
SCI-LL-08	84	MT_GM_R_1311_quad	1.69728	3
SCI-UL-01	0	MT_GM_R_1311_quad	1.60824	3
SCI-UL-01	7	MT_GM_R_1311_quad	1.80061	3
SCI-UL-01	14	MT_GM_R_1311_quad	1.71159	3
SCI-UL-01	28	MT_GM_R_1311_quad	1.82168	3
SCI-UL-01	84	MT_GM_R_1311_quad	1.63911	3
SCI-UL-02	0	MT_GM_R_1311_quad	1.85899	3
SCI-UL-02	7	MT_GM_R_1311_quad	1.69415	3
SCI-UL-02	14	MT_GM_R_1311_quad	1.73202	3
SCI-UL-02	28	MT_GM_R_1311_quad	1.56546	3
SCI-UL-02	84	MT_GM_R_1311_quad	1.93194	3
SCI-UL-03	0	MT_GM_R_1311_quad	1.88461	3
SCI-UL-03	7	MT_GM_R_1311_quad	1.99642	3
SCI-UL-03	14	MT_GM_R_1311_quad	1.87387	3
SCI-UL-03	28	MT_GM_R_1311_quad	2.1678	3
SCI-UL-03	84	MT_GM_R_1311_quad	1.84242	3
SCI-UL-04	0	MT_GM_R_1311_quad	1.75707	3
SCI-UL-04	7	MT_GM_R_1311_quad	1.93441	3
SCI-UL-04	14	MT_GM_R_1311_quad	1.80303	3
SCI-UL-04	28	MT_GM_R_1311_quad	1.75654	3
SCI-UL-04	84	MT_GM_R_1311_quad	1.83346	3
SCI-UL-05	0	MT_GM_R_1311_quad	1.76078	3
SCI-UL-05	7	MT_GM_R_1311_quad	1.99811	3
SCI-UL-05	14	MT_GM_R_1311_quad	1.6122	3
SCI-UL-05	28	MT_GM_R_1311_quad	1.91481	3
SCI-UL-05	84	MT_GM_R_1311_quad	1.80843	3
SCI-UL-06	0	MT_GM_R_1311_quad	1.78166	3
SCI-UL-06	7	MT_GM_R_1311_quad	1.8779	3
SCI-UL-06	14	MT_GM_R_1311_quad	1.7666	3
SCI-UL-06	28	MT_GM_R_1311_quad	1.85402	3
SCI-UL-06	84	MT_GM_R_1311_quad	1.92581	3
SCI-UL-07	0	MT_GM_R_1311_quad	1.92006	3
SCI-UL-07	7	MT_GM_R_1311_quad	2.04505	3
SCI-UL-07	14	MT_GM_R_1311_quad	2.00988	3
SCI-UL-07	28	MT_GM_R_1311_quad	1.96976	3
SCI-UL-07	84	MT_GM_R_1311_quad	1.93785	3
SCI-UL-08	0	MT_GM_R_1311_quad	1.89348	3
SCI-UL-08	7	MT_GM_R_1311_quad	1.94573	3
SCI-UL-08	14	MT_GM_R_1311_quad	1.91124	3
SCI-UL-08	28	MT_GM_R_1311_quad	2.06275	3
SCI-UL-08	84	MT_GM_R_1311_quad	1.82855	3
SCI-UL-09	0	MT_GM_R_1311_quad	1.58549	3
SCI-UL-09	7	MT_GM_R_1311_quad	1.59765	3
SCI-UL-09	14	MT_GM_R_1311_quad	1.56793	3
SCI-UL-09	28	MT_GM_R_1311_quad	1.62417	3
SCI-UL-09	84	MT_GM_R_1311_quad	2.14441	3
CON-LL-01	0	VBM_WM_L_72_lin	0.842552	1
CON-LL-01	7	VBM_WM_L_72_lin	0.842311	1
CON-LL-01	14	VBM_WM_L_72_lin	0.842089	1
CON-LL-01	28	VBM_WM_L_72_lin	0.84157	1
CON-LL-01	84	VBM_WM_L_72_lin	0.842487	1
CON-LL-02	0	VBM_WM_L_72_lin	0.835776	1
CON-LL-02	7	VBM_WM_L_72_lin	0.834546	1
CON-LL-02	14	VBM_WM_L_72_lin	0.831676	1
CON-LL-02	28	VBM_WM_L_72_lin	0.831993	1
CON-LL-02	84	VBM_WM_L_72_lin	0.834731	1
CON-LL-03	0	VBM_WM_L_72_lin	0.688805	1
CON-LL-03	7	VBM_WM_L_72_lin	0.693205	1
CON-LL-03	14	VBM_WM_L_72_lin	0.69244	1
CON-LL-03	28	VBM_WM_L_72_lin	0.692561	1
CON-LL-03	84	VBM_WM_L_72_lin	0.692731	1
CON-LL-04	0	VBM_WM_L_72_lin	0.703269	1
CON-LL-04	7	VBM_WM_L_72_lin	0.703396	1
CON-LL-04	14	VBM_WM_L_72_lin	0.702101	1
CON-LL-04	28	VBM_WM_L_72_lin	0.703078	1
CON-LL-04	84	VBM_WM_L_72_lin	0.70394	1
CON-LL-05	0	VBM_WM_L_72_lin	0.725335	1
CON-LL-05	7	VBM_WM_L_72_lin	0.728127	1
CON-LL-05	14	VBM_WM_L_72_lin	0.726613	1
CON-LL-05	28	VBM_WM_L_72_lin	0.728104	1
CON-LL-05	84	VBM_WM_L_72_lin	0.728387	1
CON-LL-06	0	VBM_WM_L_72_lin	0.672208	1
CON-LL-06	7	VBM_WM_L_72_lin	0.675711	1
CON-LL-06	14	VBM_WM_L_72_lin	0.67632	1
CON-LL-06	28	VBM_WM_L_72_lin	0.675985	1
CON-LL-06	84	VBM_WM_L_72_lin	0.676016	1
CON-LL-07	0	VBM_WM_L_72_lin	0.760951	1
CON-LL-07	7	VBM_WM_L_72_lin	0.75975	1
CON-LL-07	14	VBM_WM_L_72_lin	0.760354	1
CON-LL-07	28	VBM_WM_L_72_lin	0.759948	1
CON-LL-07	84	VBM_WM_L_72_lin	0.76041	1
CON-LL-08	0	VBM_WM_L_72_lin	0.733767	1
CON-LL-08	7	VBM_WM_L_72_lin	0.72998	1
CON-LL-08	14	VBM_WM_L_72_lin	0.738197	1
CON-LL-08	28	VBM_WM_L_72_lin	0.737566	1
CON-LL-08	84	VBM_WM_L_72_lin	0.73702	1
CON-LL-09	0	VBM_WM_L_72_lin	0.866418	1
CON-LL-09	7	VBM_WM_L_72_lin	0.867888	1
CON-LL-09	14	VBM_WM_L_72_lin	0.868969	1
CON-LL-09	28	VBM_WM_L_72_lin	0.86516	1
CON-LL-09	84	VBM_WM_L_72_lin	0.870002	1
CON-UL-01	0	VBM_WM_L_72_lin	0.70427	1
CON-UL-01	7	VBM_WM_L_72_lin	0.703654	1
CON-UL-01	14	VBM_WM_L_72_lin	0.705397	1
CON-UL-01	28	VBM_WM_L_72_lin	0.704704	1
CON-UL-01	84	VBM_WM_L_72_lin	0.702612	1
CON-UL-02	0	VBM_WM_L_72_lin	0.757234	1
CON-UL-02	7	VBM_WM_L_72_lin	0.758275	1
CON-UL-02	14	VBM_WM_L_72_lin	0.757677	1
CON-UL-02	28	VBM_WM_L_72_lin	0.757736	1
CON-UL-02	84	VBM_WM_L_72_lin	0.75756	1
CON-UL-03	0	VBM_WM_L_72_lin	0.821076	1
CON-UL-03	7	VBM_WM_L_72_lin	0.82382	1
CON-UL-03	14	VBM_WM_L_72_lin	0.823928	1
CON-UL-03	28	VBM_WM_L_72_lin	0.824321	1
CON-UL-03	84	VBM_WM_L_72_lin	0.821199	1
CON-UL-04	0	VBM_WM_L_72_lin	0.762533	1
CON-UL-04	7	VBM_WM_L_72_lin	0.762407	1
CON-UL-04	14	VBM_WM_L_72_lin	0.763364	1
CON-UL-04	28	VBM_WM_L_72_lin	0.761551	1
CON-UL-04	84	VBM_WM_L_72_lin	0.761926	1
CON-UL-05	0	VBM_WM_L_72_lin	0.763327	1
CON-UL-05	7	VBM_WM_L_72_lin	0.763912	1
CON-UL-05	14	VBM_WM_L_72_lin	0.763594	1
CON-UL-05	28	VBM_WM_L_72_lin	0.762389	1
CON-UL-05	84	VBM_WM_L_72_lin	0.764064	1
CON-UL-06	0	VBM_WM_L_72_lin	0.796004	1
CON-UL-06	7	VBM_WM_L_72_lin	0.795266	1
CON-UL-06	14	VBM_WM_L_72_lin	0.795362	1
CON-UL-06	28	VBM_WM_L_72_lin	0.795463	1
CON-UL-06	84	VBM_WM_L_72_lin	0.795894	1
CON-UL-07	0	VBM_WM_L_72_lin	0.800992	1
CON-UL-07	7	VBM_WM_L_72_lin	0.799619	1
CON-UL-07	14	VBM_WM_L_72_lin	0.799856	1
CON-UL-07	28	VBM_WM_L_72_lin	0.801282	1
CON-UL-07	84	VBM_WM_L_72_lin	0.79844	1
CON-UL-08	0	VBM_WM_L_72_lin	0.661914	1
CON-UL-08	7	VBM_WM_L_72_lin	0.664792	1
CON-UL-08	14	VBM_WM_L_72_lin	0.664394	1
CON-UL-08	28	VBM_WM_L_72_lin	0.664862	1
CON-UL-08	84	VBM_WM_L_72_lin	0.664689	1
CON-UL-09	0	VBM_WM_L_72_lin	0.790622	1
CON-UL-09	7	VBM_WM_L_72_lin	0.800658	1
CON-UL-09	14	VBM_WM_L_72_lin	0.796596	1
CON-UL-09	28	VBM_WM_L_72_lin	0.791417	1
CON-UL-09	84	VBM_WM_L_72_lin	0.794127	1
CON-NO-01	0	VBM_WM_L_72_lin	0.705573	2
CON-NO-01	7	VBM_WM_L_72_lin	0.708818	2
CON-NO-01	14	VBM_WM_L_72_lin	0.708847	2
CON-NO-01	28	VBM_WM_L_72_lin	0.692838	2
CON-NO-01	84	VBM_WM_L_72_lin	0.709678	2
CON-NO-02	0	VBM_WM_L_72_lin	0.783926	2
CON-NO-02	7	VBM_WM_L_72_lin	0.788911	2
CON-NO-02	14	VBM_WM_L_72_lin	0.787881	2
CON-NO-02	28	VBM_WM_L_72_lin	0.787408	2
CON-NO-02	84	VBM_WM_L_72_lin	0.788456	2
CON-NO-03	0	VBM_WM_L_72_lin	0.733299	2
CON-NO-03	7	VBM_WM_L_72_lin	0.733831	2
CON-NO-03	14	VBM_WM_L_72_lin	0.733251	2
CON-NO-03	28	VBM_WM_L_72_lin	0.731453	2
CON-NO-03	84	VBM_WM_L_72_lin	0.733782	2
CON-NO-04	0	VBM_WM_L_72_lin	0.692358	2
CON-NO-04	7	VBM_WM_L_72_lin	0.691981	2
CON-NO-04	14	VBM_WM_L_72_lin	0.688435	2
CON-NO-04	28	VBM_WM_L_72_lin	0.69225	2
CON-NO-04	84	VBM_WM_L_72_lin	0.688351	2
CON-NO-05	0	VBM_WM_L_72_lin	0.766455	2
CON-NO-05	7	VBM_WM_L_72_lin	0.762283	2
CON-NO-05	14	VBM_WM_L_72_lin	0.765579	2
CON-NO-05	28	VBM_WM_L_72_lin	0.765992	2
CON-NO-05	84	VBM_WM_L_72_lin	0.762702	2
CON-NO-06	0	VBM_WM_L_72_lin	0.901756	2
CON-NO-06	7	VBM_WM_L_72_lin	0.90153	2
CON-NO-06	14	VBM_WM_L_72_lin	0.901633	2
CON-NO-06	28	VBM_WM_L_72_lin	0.901814	2
CON-NO-06	84	VBM_WM_L_72_lin	0.901738	2
CON-NO-07	0	VBM_WM_L_72_lin	0.762405	2
CON-NO-07	7	VBM_WM_L_72_lin	0.757655	2
CON-NO-07	14	VBM_WM_L_72_lin	0.763501	2
CON-NO-07	28	VBM_WM_L_72_lin	0.763229	2
CON-NO-07	84	VBM_WM_L_72_lin	0.763711	2
CON-NO-08	0	VBM_WM_L_72_lin	0.602476	2
CON-NO-08	7	VBM_WM_L_72_lin	0.604947	2
CON-NO-08	14	VBM_WM_L_72_lin	0.60404	2
CON-NO-08	28	VBM_WM_L_72_lin	0.604538	2
CON-NO-08	84	VBM_WM_L_72_lin	0.60268	2
CON-NO-09	0	VBM_WM_L_72_lin	0.857768	2
CON-NO-09	7	VBM_WM_L_72_lin	0.854968	2
CON-NO-09	14	VBM_WM_L_72_lin	0.858174	2
CON-NO-09	28	VBM_WM_L_72_lin	0.867337	2
CON-NO-09	84	VBM_WM_L_72_lin	0.863599	2
CON-NO-10	0	VBM_WM_L_72_lin	0.686788	2
CON-NO-10	7	VBM_WM_L_72_lin	0.679298	2
CON-NO-10	14	VBM_WM_L_72_lin	0.686897	2
CON-NO-10	28	VBM_WM_L_72_lin	0.684774	2
CON-NO-10	84	VBM_WM_L_72_lin	0.686217	2
CON-NO-11	0	VBM_WM_L_72_lin	0.750201	2
CON-NO-11	7	VBM_WM_L_72_lin	0.748223	2
CON-NO-11	14	VBM_WM_L_72_lin	0.749759	2
CON-NO-11	28	VBM_WM_L_72_lin	0.743637	2
CON-NO-11	84	VBM_WM_L_72_lin	0.749659	2
CON-NO-12	0	VBM_WM_L_72_lin	0.766144	2
CON-NO-12	7	VBM_WM_L_72_lin	0.764587	2
CON-NO-12	14	VBM_WM_L_72_lin	0.766363	2
CON-NO-12	28	VBM_WM_L_72_lin	0.765913	2
CON-NO-12	84	VBM_WM_L_72_lin	0.765602	2
CON-NO-13	0	VBM_WM_L_72_lin	0.717495	2
CON-NO-13	7	VBM_WM_L_72_lin	0.719498	2
CON-NO-13	14	VBM_WM_L_72_lin	0.713592	2
CON-NO-13	28	VBM_WM_L_72_lin	0.7188	2
CON-NO-13	84	VBM_WM_L_72_lin	0.718354	2
CON-NO-14	0	VBM_WM_L_72_lin	0.768169	2
CON-NO-14	7	VBM_WM_L_72_lin	0.766638	2
CON-NO-14	14	VBM_WM_L_72_lin	0.768456	2
CON-NO-14	28	VBM_WM_L_72_lin	0.767376	2
CON-NO-14	84	VBM_WM_L_72_lin	0.767062	2
SCI-LL-01	0	VBM_WM_L_72_lin	0.713551	3
SCI-LL-01	7	VBM_WM_L_72_lin	0.706903	3
SCI-LL-01	14	VBM_WM_L_72_lin	0.709369	3
SCI-LL-01	28	VBM_WM_L_72_lin	0.711607	3
SCI-LL-01	84	VBM_WM_L_72_lin	0.714402	3
SCI-LL-02	0	VBM_WM_L_72_lin	0.674357	3
SCI-LL-02	7	VBM_WM_L_72_lin	0.67601	3
SCI-LL-02	14	VBM_WM_L_72_lin	0.676452	3
SCI-LL-02	28	VBM_WM_L_72_lin	0.674334	3
SCI-LL-02	84	VBM_WM_L_72_lin	0.676314	3
SCI-LL-03	0	VBM_WM_L_72_lin	0.466283	3
SCI-LL-03	7	VBM_WM_L_72_lin	0.467734	3
SCI-LL-03	14	VBM_WM_L_72_lin	0.467427	3
SCI-LL-03	28	VBM_WM_L_72_lin	0.467842	3
SCI-LL-03	84	VBM_WM_L_72_lin	0.467322	3
SCI-LL-04	0	VBM_WM_L_72_lin	0.602108	3
SCI-LL-04	7	VBM_WM_L_72_lin	0.604578	3
SCI-LL-04	14	VBM_WM_L_72_lin	0.612676	3
SCI-LL-04	28	VBM_WM_L_72_lin	0.61066	3
SCI-LL-04	84	VBM_WM_L_72_lin	0.603426	3
SCI-LL-05	0	VBM_WM_L_72_lin	0.520787	3
SCI-LL-05	7	VBM_WM_L_72_lin	0.598053	3
SCI-LL-05	14	VBM_WM_L_72_lin	0.630449	3
SCI-LL-05	28	VBM_WM_L_72_lin	0.61354	3
SCI-LL-05	84	VBM_WM_L_72_lin	0.561145	3
SCI-LL-06	0	VBM_WM_L_72_lin	0.749418	3
SCI-LL-06	7	VBM_WM_L_72_lin	0.752494	3
SCI-LL-06	14	VBM_WM_L_72_lin	0.746445	3
SCI-LL-06	28	VBM_WM_L_72_lin	0.752669	3
SCI-LL-06	84	VBM_WM_L_72_lin	0.750697	3
SCI-LL-07	0	VBM_WM_L_72_lin	0.775021	3
SCI-LL-07	7	VBM_WM_L_72_lin	0.782726	3
SCI-LL-07	14	VBM_WM_L_72_lin	0.792955	3
SCI-LL-07	84	VBM_WM_L_72_lin	0.783222	3
SCI-LL-08	0	VBM_WM_L_72_lin	0.71424	3
SCI-LL-08	7	VBM_WM_L_72_lin	0.714449	3
SCI-LL-08	14	VBM_WM_L_72_lin	0.714025	3
SCI-LL-08	28	VBM_WM_L_72_lin	0.714104	3
SCI-LL-08	84	VBM_WM_L_72_lin	0.714218	3
SCI-UL-01	0	VBM_WM_L_72_lin	0.757401	3
SCI-UL-01	7	VBM_WM_L_72_lin	0.753202	3
SCI-UL-01	14	VBM_WM_L_72_lin	0.758286	3
SCI-UL-01	28	VBM_WM_L_72_lin	0.757746	3
SCI-UL-01	84	VBM_WM_L_72_lin	0.758215	3
SCI-UL-02	0	VBM_WM_L_72_lin	0.850359	3
SCI-UL-02	7	VBM_WM_L_72_lin	0.850034	3
SCI-UL-02	14	VBM_WM_L_72_lin	0.850494	3
SCI-UL-02	28	VBM_WM_L_72_lin	0.849721	3
SCI-UL-02	84	VBM_WM_L_72_lin	0.851688	3
SCI-UL-03	0	VBM_WM_L_72_lin	0.790609	3
SCI-UL-03	7	VBM_WM_L_72_lin	0.791645	3
SCI-UL-03	14	VBM_WM_L_72_lin	0.791326	3
SCI-UL-03	28	VBM_WM_L_72_lin	0.79157	3
SCI-UL-03	84	VBM_WM_L_72_lin	0.791676	3
SCI-UL-04	0	VBM_WM_L_72_lin	0.589825	3
SCI-UL-04	7	VBM_WM_L_72_lin	0.588856	3
SCI-UL-04	14	VBM_WM_L_72_lin	0.58798	3
SCI-UL-04	28	VBM_WM_L_72_lin	0.583073	3
SCI-UL-04	84	VBM_WM_L_72_lin	0.589419	3
SCI-UL-05	0	VBM_WM_L_72_lin	0.631555	3
SCI-UL-05	7	VBM_WM_L_72_lin	0.631589	3
SCI-UL-05	14	VBM_WM_L_72_lin	0.631734	3
SCI-UL-05	28	VBM_WM_L_72_lin	0.631396	3
SCI-UL-05	84	VBM_WM_L_72_lin	0.63165	3
SCI-UL-06	0	VBM_WM_L_72_lin	0.705691	3
SCI-UL-06	7	VBM_WM_L_72_lin	0.701559	3
SCI-UL-06	14	VBM_WM_L_72_lin	0.700776	3
SCI-UL-06	28	VBM_WM_L_72_lin	0.706017	3
SCI-UL-06	84	VBM_WM_L_72_lin	0.706354	3
SCI-UL-07	0	VBM_WM_L_72_lin	0.803649	3
SCI-UL-07	7	VBM_WM_L_72_lin	0.795475	3
SCI-UL-07	14	VBM_WM_L_72_lin	0.803261	3
SCI-UL-07	28	VBM_WM_L_72_lin	0.80373	3
SCI-UL-07	84	VBM_WM_L_72_lin	0.804424	3
SCI-UL-08	0	VBM_WM_L_72_lin	0.70193	3
SCI-UL-08	7	VBM_WM_L_72_lin	0.69929	3
SCI-UL-08	14	VBM_WM_L_72_lin	0.701862	3
SCI-UL-08	28	VBM_WM_L_72_lin	0.696521	3
SCI-UL-08	84	VBM_WM_L_72_lin	0.701691	3
SCI-UL-09	0	VBM_WM_L_72_lin	0.64629	3
SCI-UL-09	7	VBM_WM_L_72_lin	0.645432	3
SCI-UL-09	14	VBM_WM_L_72_lin	0.644653	3
SCI-UL-09	28	VBM_WM_L_72_lin	0.647646	3
SCI-UL-09	84	VBM_WM_L_72_lin	0.647413	3
CON-LL-01	0	FA_WM_R_182_lin	0.451826	1
CON-LL-01	7	FA_WM_R_182_lin	0.448869	1
CON-LL-01	14	FA_WM_R_182_lin	0.449626	1
CON-LL-01	28	FA_WM_R_182_lin	0.457914	1
CON-LL-01	84	FA_WM_R_182_lin	0.452859	1
CON-LL-02	0	FA_WM_R_182_lin	0.504703	1
CON-LL-02	14	FA_WM_R_182_lin	0.496789	1
CON-LL-02	28	FA_WM_R_182_lin	0.498508	1
CON-LL-02	84	FA_WM_R_182_lin	0.500909	1
CON-LL-03	0	FA_WM_R_182_lin	0.484408	1
CON-LL-03	7	FA_WM_R_182_lin	0.490156	1
CON-LL-03	14	FA_WM_R_182_lin	0.483903	1
CON-LL-03	28	FA_WM_R_182_lin	0.482695	1
CON-LL-03	84	FA_WM_R_182_lin	0.48676	1
CON-LL-04	0	FA_WM_R_182_lin	0.431111	1
CON-LL-04	7	FA_WM_R_182_lin	0.443998	1
CON-LL-04	14	FA_WM_R_182_lin	0.435072	1
CON-LL-04	28	FA_WM_R_182_lin	0.440264	1
CON-LL-04	84	FA_WM_R_182_lin	0.441271	1
CON-LL-05	0	FA_WM_R_182_lin	0.47114	1
CON-LL-05	7	FA_WM_R_182_lin	0.438296	1
CON-LL-05	14	FA_WM_R_182_lin	0.446243	1
CON-LL-05	28	FA_WM_R_182_lin	0.444656	1
CON-LL-05	84	FA_WM_R_182_lin	0.446641	1
CON-LL-06	0	FA_WM_R_182_lin	0.479931	1
CON-LL-06	7	FA_WM_R_182_lin	0.476246	1
CON-LL-06	14	FA_WM_R_182_lin	0.477568	1
CON-LL-06	28	FA_WM_R_182_lin	0.481249	1
CON-LL-06	84	FA_WM_R_182_lin	0.482906	1
CON-LL-07	0	FA_WM_R_182_lin	0.419372	1
CON-LL-07	7	FA_WM_R_182_lin	0.420701	1
CON-LL-07	14	FA_WM_R_182_lin	0.425656	1
CON-LL-07	28	FA_WM_R_182_lin	0.424769	1
CON-LL-07	84	FA_WM_R_182_lin	0.439833	1
CON-LL-08	0	FA_WM_R_182_lin	0.428948	1
CON-LL-08	7	FA_WM_R_182_lin	0.429707	1
CON-LL-08	14	FA_WM_R_182_lin	0.416869	1
CON-LL-08	28	FA_WM_R_182_lin	0.431096	1
CON-LL-08	84	FA_WM_R_182_lin	0.424258	1
CON-LL-09	0	FA_WM_R_182_lin	0.444647	1
CON-LL-09	7	FA_WM_R_182_lin	0.420731	1
CON-LL-09	14	FA_WM_R_182_lin	0.413455	1
CON-LL-09	28	FA_WM_R_182_lin	0.412968	1
CON-LL-09	84	FA_WM_R_182_lin	0.428198	1
CON-UL-01	0	FA_WM_R_182_lin	0.432882	1
CON-UL-01	7	FA_WM_R_182_lin	0.439552	1
CON-UL-01	14	FA_WM_R_182_lin	0.43831	1
CON-UL-01	28	FA_WM_R_182_lin	0.444113	1
CON-UL-01	84	FA_WM_R_182_lin	0.442984	1
CON-UL-02	0	FA_WM_R_182_lin	0.508935	1
CON-UL-02	7	FA_WM_R_182_lin	0.505443	1
CON-UL-02	14	FA_WM_R_182_lin	0.516713	1
CON-UL-02	28	FA_WM_R_182_lin	0.513516	1
CON-UL-02	84	FA_WM_R_182_lin	0.510052	1
CON-UL-03	0	FA_WM_R_182_lin	0.482953	1
CON-UL-03	7	FA_WM_R_182_lin	0.489437	1
CON-UL-03	14	FA_WM_R_182_lin	0.489369	1
CON-UL-03	28	FA_WM_R_182_lin	0.488396	1
CON-UL-03	84	FA_WM_R_182_lin	0.491062	1
CON-UL-04	0	FA_WM_R_182_lin	0.51719	1
CON-UL-04	7	FA_WM_R_182_lin	0.515447	1
CON-UL-04	14	FA_WM_R_182_lin	0.515485	1
CON-UL-04	28	FA_WM_R_182_lin	0.517097	1
CON-UL-04	84	FA_WM_R_182_lin	0.5126	1
CON-UL-05	0	FA_WM_R_182_lin	0.396552	1
CON-UL-05	7	FA_WM_R_182_lin	0.394818	1
CON-UL-05	14	FA_WM_R_182_lin	0.389336	1
CON-UL-05	28	FA_WM_R_182_lin	0.398764	1
CON-UL-05	84	FA_WM_R_182_lin	0.399092	1
CON-UL-06	0	FA_WM_R_182_lin	0.522345	1
CON-UL-06	7	FA_WM_R_182_lin	0.513193	1
CON-UL-06	14	FA_WM_R_182_lin	0.508845	1
CON-UL-06	28	FA_WM_R_182_lin	0.506929	1
CON-UL-06	84	FA_WM_R_182_lin	0.520056	1
CON-UL-07	0	FA_WM_R_182_lin	0.406673	1
CON-UL-07	7	FA_WM_R_182_lin	0.425466	1
CON-UL-07	14	FA_WM_R_182_lin	0.427805	1
CON-UL-07	28	FA_WM_R_182_lin	0.419516	1
CON-UL-07	84	FA_WM_R_182_lin	0.436417	1
CON-UL-08	0	FA_WM_R_182_lin	0.430836	1
CON-UL-08	7	FA_WM_R_182_lin	0.432017	1
CON-UL-08	14	FA_WM_R_182_lin	0.433458	1
CON-UL-08	28	FA_WM_R_182_lin	0.419774	1
CON-UL-08	84	FA_WM_R_182_lin	0.430253	1
CON-UL-09	0	FA_WM_R_182_lin	0.486961	1
CON-UL-09	7	FA_WM_R_182_lin	0.493434	1
CON-UL-09	14	FA_WM_R_182_lin	0.494252	1
CON-UL-09	28	FA_WM_R_182_lin	0.496384	1
CON-UL-09	84	FA_WM_R_182_lin	0.499784	1
CON-NO-01	0	FA_WM_R_182_lin	0.503319	2
CON-NO-01	7	FA_WM_R_182_lin	0.501041	2
CON-NO-01	14	FA_WM_R_182_lin	0.508899	2
CON-NO-01	28	FA_WM_R_182_lin	0.495589	2
CON-NO-01	84	FA_WM_R_182_lin	0.493064	2
CON-NO-02	0	FA_WM_R_182_lin	0.453993	2
CON-NO-02	7	FA_WM_R_182_lin	0.447906	2
CON-NO-02	14	FA_WM_R_182_lin	0.449442	2
CON-NO-02	28	FA_WM_R_182_lin	0.454523	2
CON-NO-02	84	FA_WM_R_182_lin	0.459728	2
CON-NO-03	0	FA_WM_R_182_lin	0.414169	2
CON-NO-03	7	FA_WM_R_182_lin	0.420078	2
CON-NO-03	14	FA_WM_R_182_lin	0.397524	2
CON-NO-03	28	FA_WM_R_182_lin	0.420536	2
CON-NO-03	84	FA_WM_R_182_lin	0.402635	2
CON-NO-04	0	FA_WM_R_182_lin	0.460083	2
CON-NO-04	7	FA_WM_R_182_lin	0.446621	2
CON-NO-04	14	FA_WM_R_182_lin	0.457472	2
CON-NO-04	28	FA_WM_R_182_lin	0.456904	2
CON-NO-04	84	FA_WM_R_182_lin	0.455832	2
CON-NO-05	0	FA_WM_R_182_lin	0.447536	2
CON-NO-05	7	FA_WM_R_182_lin	0.448856	2
CON-NO-05	14	FA_WM_R_182_lin	0.446945	2
CON-NO-05	28	FA_WM_R_182_lin	0.446032	2
CON-NO-05	84	FA_WM_R_182_lin	0.438685	2
CON-NO-06	0	FA_WM_R_182_lin	0.459219	2
CON-NO-06	7	FA_WM_R_182_lin	0.46006	2
CON-NO-06	14	FA_WM_R_182_lin	0.458861	2
CON-NO-06	28	FA_WM_R_182_lin	0.460234	2
CON-NO-06	84	FA_WM_R_182_lin	0.45556	2
CON-NO-07	0	FA_WM_R_182_lin	0.553731	2
CON-NO-07	7	FA_WM_R_182_lin	0.539105	2
CON-NO-07	14	FA_WM_R_182_lin	0.552429	2
CON-NO-07	28	FA_WM_R_182_lin	0.545071	2
CON-NO-07	84	FA_WM_R_182_lin	0.538457	2
CON-NO-08	0	FA_WM_R_182_lin	0.452583	2
CON-NO-08	7	FA_WM_R_182_lin	0.437447	2
CON-NO-08	14	FA_WM_R_182_lin	0.439162	2
CON-NO-08	28	FA_WM_R_182_lin	0.442389	2
CON-NO-08	84	FA_WM_R_182_lin	0.447213	2
CON-NO-09	0	FA_WM_R_182_lin	0.40294	2
CON-NO-09	7	FA_WM_R_182_lin	0.403043	2
CON-NO-09	14	FA_WM_R_182_lin	0.402577	2
CON-NO-09	28	FA_WM_R_182_lin	0.406747	2
CON-NO-09	84	FA_WM_R_182_lin	0.406992	2
CON-NO-10	0	FA_WM_R_182_lin	0.4282	2
CON-NO-10	7	FA_WM_R_182_lin	0.437355	2
CON-NO-10	14	FA_WM_R_182_lin	0.428929	2
CON-NO-10	28	FA_WM_R_182_lin	0.428439	2
CON-NO-10	84	FA_WM_R_182_lin	0.435288	2
CON-NO-11	0	FA_WM_R_182_lin	0.479969	2
CON-NO-11	7	FA_WM_R_182_lin	0.486915	2
CON-NO-11	14	FA_WM_R_182_lin	0.49684	2
CON-NO-11	28	FA_WM_R_182_lin	0.482146	2
CON-NO-11	84	FA_WM_R_182_lin	0.500755	2
CON-NO-12	0	FA_WM_R_182_lin	0.490715	2
CON-NO-12	7	FA_WM_R_182_lin	0.486199	2
CON-NO-12	14	FA_WM_R_182_lin	0.481804	2
CON-NO-12	28	FA_WM_R_182_lin	0.484689	2
CON-NO-12	84	FA_WM_R_182_lin	0.487238	2
CON-NO-13	0	FA_WM_R_182_lin	0.493311	2
CON-NO-13	7	FA_WM_R_182_lin	0.508734	2
CON-NO-13	14	FA_WM_R_182_lin	0.499359	2
CON-NO-13	28	FA_WM_R_182_lin	0.503977	2
CON-NO-13	84	FA_WM_R_182_lin	0.475223	2
CON-NO-14	0	FA_WM_R_182_lin	0.504076	2
CON-NO-14	7	FA_WM_R_182_lin	0.498127	2
CON-NO-14	14	FA_WM_R_182_lin	0.495905	2
CON-NO-14	28	FA_WM_R_182_lin	0.500177	2
CON-NO-14	84	FA_WM_R_182_lin	0.497387	2
SCI-LL-01	0	FA_WM_R_182_lin	0.480782	3
SCI-LL-01	7	FA_WM_R_182_lin	0.479942	3
SCI-LL-01	14	FA_WM_R_182_lin	0.481165	3
SCI-LL-01	28	FA_WM_R_182_lin	0.4804	3
SCI-LL-01	84	FA_WM_R_182_lin	0.481224	3
SCI-LL-02	0	FA_WM_R_182_lin	0.38901	3
SCI-LL-02	7	FA_WM_R_182_lin	0.389601	3
SCI-LL-02	14	FA_WM_R_182_lin	0.389499	3
SCI-LL-02	28	FA_WM_R_182_lin	0.390439	3
SCI-LL-02	84	FA_WM_R_182_lin	0.392468	3
SCI-LL-03	0	FA_WM_R_182_lin	0.540153	3
SCI-LL-03	7	FA_WM_R_182_lin	0.54164	3
SCI-LL-03	14	FA_WM_R_182_lin	0.551697	3
SCI-LL-03	28	FA_WM_R_182_lin	0.522982	3
SCI-LL-03	84	FA_WM_R_182_lin	0.516919	3
SCI-LL-04	0	FA_WM_R_182_lin	0.492835	3
SCI-LL-04	7	FA_WM_R_182_lin	0.500949	3
SCI-LL-04	14	FA_WM_R_182_lin	0.496625	3
SCI-LL-04	28	FA_WM_R_182_lin	0.487076	3
SCI-LL-04	84	FA_WM_R_182_lin	0.498956	3
SCI-LL-05	0	FA_WM_R_182_lin	0.45062	3
SCI-LL-05	7	FA_WM_R_182_lin	0.446881	3
SCI-LL-05	14	FA_WM_R_182_lin	0.449011	3
SCI-LL-05	28	FA_WM_R_182_lin	0.455665	3
SCI-LL-05	84	FA_WM_R_182_lin	0.443203	3
SCI-LL-06	0	FA_WM_R_182_lin	0.507111	3
SCI-LL-06	7	FA_WM_R_182_lin	0.512258	3
SCI-LL-06	14	FA_WM_R_182_lin	0.50454	3
SCI-LL-06	28	FA_WM_R_182_lin	0.515897	3
SCI-LL-06	84	FA_WM_R_182_lin	0.510252	3
SCI-LL-07	0	FA_WM_R_182_lin	0.408091	3
SCI-LL-07	7	FA_WM_R_182_lin	0.415771	3
SCI-LL-07	14	FA_WM_R_182_lin	0.407548	3
SCI-LL-07	84	FA_WM_R_182_lin	0.418895	3
SCI-LL-08	0	FA_WM_R_182_lin	0.502863	3
SCI-LL-08	7	FA_WM_R_182_lin	0.496487	3
SCI-LL-08	14	FA_WM_R_182_lin	0.49025	3
SCI-LL-08	84	FA_WM_R_182_lin	0.493537	3
SCI-UL-01	0	FA_WM_R_182_lin	0.431833	3
SCI-UL-01	7	FA_WM_R_182_lin	0.43751	3
SCI-UL-01	14	FA_WM_R_182_lin	0.429297	3
SCI-UL-01	28	FA_WM_R_182_lin	0.433892	3
SCI-UL-01	84	FA_WM_R_182_lin	0.4432	3
SCI-UL-02	0	FA_WM_R_182_lin	0.34406	3
SCI-UL-02	7	FA_WM_R_182_lin	0.338993	3
SCI-UL-02	14	FA_WM_R_182_lin	0.339156	3
SCI-UL-02	28	FA_WM_R_182_lin	0.327295	3
SCI-UL-02	84	FA_WM_R_182_lin	0.340573	3
SCI-UL-03	0	FA_WM_R_182_lin	0.375111	3
SCI-UL-03	7	FA_WM_R_182_lin	0.38861	3
SCI-UL-03	14	FA_WM_R_182_lin	0.392068	3
SCI-UL-03	28	FA_WM_R_182_lin	0.389402	3
SCI-UL-03	84	FA_WM_R_182_lin	0.392933	3
SCI-UL-04	0	FA_WM_R_182_lin	0.448662	3
SCI-UL-04	7	FA_WM_R_182_lin	0.443458	3
SCI-UL-04	14	FA_WM_R_182_lin	0.464937	3
SCI-UL-04	28	FA_WM_R_182_lin	0.454126	3
SCI-UL-04	84	FA_WM_R_182_lin	0.512133	3
SCI-UL-05	0	FA_WM_R_182_lin	0.529238	3
SCI-UL-05	7	FA_WM_R_182_lin	0.528057	3
SCI-UL-05	14	FA_WM_R_182_lin	0.522723	3
SCI-UL-05	28	FA_WM_R_182_lin	0.537728	3
SCI-UL-05	84	FA_WM_R_182_lin	0.529754	3
SCI-UL-06	0	FA_WM_R_182_lin	0.407177	3
SCI-UL-06	7	FA_WM_R_182_lin	0.396357	3
SCI-UL-06	14	FA_WM_R_182_lin	0.40378	3
SCI-UL-06	28	FA_WM_R_182_lin	0.421986	3
SCI-UL-06	84	FA_WM_R_182_lin	0.398135	3
SCI-UL-07	0	FA_WM_R_182_lin	0.448999	3
SCI-UL-07	7	FA_WM_R_182_lin	0.460434	3
SCI-UL-07	14	FA_WM_R_182_lin	0.452732	3
SCI-UL-07	28	FA_WM_R_182_lin	0.459654	3
SCI-UL-07	84	FA_WM_R_182_lin	0.461574	3
SCI-UL-08	0	FA_WM_R_182_lin	0.397615	3
SCI-UL-08	7	FA_WM_R_182_lin	0.402199	3
SCI-UL-08	14	FA_WM_R_182_lin	0.397685	3
SCI-UL-08	28	FA_WM_R_182_lin	0.395196	3
SCI-UL-08	84	FA_WM_R_182_lin	0.384989	3
SCI-UL-09	0	FA_WM_R_182_lin	0.405713	3
SCI-UL-09	7	FA_WM_R_182_lin	0.408088	3
SCI-UL-09	14	FA_WM_R_182_lin	0.398238	3
SCI-UL-09	28	FA_WM_R_182_lin	0.396079	3
SCI-UL-09	84	FA_WM_R_182_lin	0.403428	3
CON-LL-01	0	AD_WM_L_27_lin	0.000908541	1
CON-LL-01	7	AD_WM_L_27_lin	0.000924004	1
CON-LL-01	14	AD_WM_L_27_lin	0.000922247	1
CON-LL-01	28	AD_WM_L_27_lin	0.00090518	1
CON-LL-01	84	AD_WM_L_27_lin	0.000921288	1
CON-LL-02	0	AD_WM_L_27_lin	0.000977604	1
CON-LL-02	14	AD_WM_L_27_lin	0.000991413	1
CON-LL-02	28	AD_WM_L_27_lin	0.000983958	1
CON-LL-02	84	AD_WM_L_27_lin	0.000979627	1
CON-LL-03	0	AD_WM_L_27_lin	0.000939397	1
CON-LL-03	7	AD_WM_L_27_lin	0.00093613	1
CON-LL-03	14	AD_WM_L_27_lin	0.000937527	1
CON-LL-03	28	AD_WM_L_27_lin	0.000933308	1
CON-LL-03	84	AD_WM_L_27_lin	0.000933842	1
CON-LL-04	0	AD_WM_L_27_lin	0.000874305	1
CON-LL-04	7	AD_WM_L_27_lin	0.000866453	1
CON-LL-04	14	AD_WM_L_27_lin	0.000879594	1
CON-LL-04	28	AD_WM_L_27_lin	0.00087156	1
CON-LL-04	84	AD_WM_L_27_lin	0.000865353	1
CON-LL-05	0	AD_WM_L_27_lin	0.000929663	1
CON-LL-05	7	AD_WM_L_27_lin	0.000941159	1
CON-LL-05	14	AD_WM_L_27_lin	0.000922796	1
CON-LL-05	28	AD_WM_L_27_lin	0.000928063	1
CON-LL-05	84	AD_WM_L_27_lin	0.000917812	1
CON-LL-06	0	AD_WM_L_27_lin	0.000998198	1
CON-LL-06	7	AD_WM_L_27_lin	0.00101595	1
CON-LL-06	14	AD_WM_L_27_lin	0.000993646	1
CON-LL-06	28	AD_WM_L_27_lin	0.000983434	1
CON-LL-06	84	AD_WM_L_27_lin	0.00100385	1
CON-LL-07	0	AD_WM_L_27_lin	0.000910297	1
CON-LL-07	7	AD_WM_L_27_lin	0.00091772	1
CON-LL-07	14	AD_WM_L_27_lin	0.000903964	1
CON-LL-07	28	AD_WM_L_27_lin	0.000905525	1
CON-LL-07	84	AD_WM_L_27_lin	0.000903926	1
CON-LL-08	0	AD_WM_L_27_lin	0.00092565	1
CON-LL-08	7	AD_WM_L_27_lin	0.000916221	1
CON-LL-08	14	AD_WM_L_27_lin	0.000931336	1
CON-LL-08	28	AD_WM_L_27_lin	0.000917136	1
CON-LL-08	84	AD_WM_L_27_lin	0.000923053	1
CON-LL-09	0	AD_WM_L_27_lin	0.000999423	1
CON-LL-09	7	AD_WM_L_27_lin	0.00106838	1
CON-LL-09	14	AD_WM_L_27_lin	0.00106155	1
CON-LL-09	28	AD_WM_L_27_lin	0.00101103	1
CON-LL-09	84	AD_WM_L_27_lin	0.0010616	1
CON-UL-01	0	AD_WM_L_27_lin	0.000886064	1
CON-UL-01	7	AD_WM_L_27_lin	0.000883114	1
CON-UL-01	14	AD_WM_L_27_lin	0.000871205	1
CON-UL-01	28	AD_WM_L_27_lin	0.000874245	1
CON-UL-01	84	AD_WM_L_27_lin	0.000882706	1
CON-UL-02	0	AD_WM_L_27_lin	0.00091759	1
CON-UL-02	7	AD_WM_L_27_lin	0.000920755	1
CON-UL-02	14	AD_WM_L_27_lin	0.000918574	1
CON-UL-02	28	AD_WM_L_27_lin	0.000935754	1
CON-UL-02	84	AD_WM_L_27_lin	0.000927547	1
CON-UL-03	0	AD_WM_L_27_lin	0.000967336	1
CON-UL-03	7	AD_WM_L_27_lin	0.000958324	1
CON-UL-03	14	AD_WM_L_27_lin	0.000967013	1
CON-UL-03	28	AD_WM_L_27_lin	0.000956116	1
CON-UL-03	84	AD_WM_L_27_lin	0.000966253	1
CON-UL-04	0	AD_WM_L_27_lin	0.00102078	1
CON-UL-04	7	AD_WM_L_27_lin	0.00102474	1
CON-UL-04	14	AD_WM_L_27_lin	0.00102487	1
CON-UL-04	28	AD_WM_L_27_lin	0.00104153	1
CON-UL-04	84	AD_WM_L_27_lin	0.00103394	1
CON-UL-05	0	AD_WM_L_27_lin	0.000893319	1
CON-UL-05	7	AD_WM_L_27_lin	0.000911105	1
CON-UL-05	14	AD_WM_L_27_lin	0.000873567	1
CON-UL-05	28	AD_WM_L_27_lin	0.000890701	1
CON-UL-05	84	AD_WM_L_27_lin	0.000900264	1
CON-UL-06	0	AD_WM_L_27_lin	0.00097759	1
CON-UL-06	7	AD_WM_L_27_lin	0.000982602	1
CON-UL-06	14	AD_WM_L_27_lin	0.000975634	1
CON-UL-06	28	AD_WM_L_27_lin	0.00097025	1
CON-UL-06	84	AD_WM_L_27_lin	0.000980691	1
CON-UL-07	0	AD_WM_L_27_lin	0.00108877	1
CON-UL-07	7	AD_WM_L_27_lin	0.00107271	1
CON-UL-07	14	AD_WM_L_27_lin	0.00106938	1
CON-UL-07	28	AD_WM_L_27_lin	0.0010668	1
CON-UL-07	84	AD_WM_L_27_lin	0.00106306	1
CON-UL-08	0	AD_WM_L_27_lin	0.000933649	1
CON-UL-08	7	AD_WM_L_27_lin	0.000948357	1
CON-UL-08	14	AD_WM_L_27_lin	0.000935553	1
CON-UL-08	28	AD_WM_L_27_lin	0.000933289	1
CON-UL-08	84	AD_WM_L_27_lin	0.000953177	1
CON-UL-09	0	AD_WM_L_27_lin	0.000979709	1
CON-UL-09	7	AD_WM_L_27_lin	0.000982243	1
CON-UL-09	14	AD_WM_L_27_lin	0.000987343	1
CON-UL-09	28	AD_WM_L_27_lin	0.000971914	1
CON-UL-09	84	AD_WM_L_27_lin	0.000952437	1
CON-NO-01	0	AD_WM_L_27_lin	0.000981086	2
CON-NO-01	7	AD_WM_L_27_lin	0.000955058	2
CON-NO-01	14	AD_WM_L_27_lin	0.000974956	2
CON-NO-01	28	AD_WM_L_27_lin	0.000956937	2
CON-NO-01	84	AD_WM_L_27_lin	0.000944646	2
CON-NO-02	0	AD_WM_L_27_lin	0.000880626	2
CON-NO-02	7	AD_WM_L_27_lin	0.000867131	2
CON-NO-02	14	AD_WM_L_27_lin	0.000852912	2
CON-NO-02	28	AD_WM_L_27_lin	0.00087147	2
CON-NO-02	84	AD_WM_L_27_lin	0.000891371	2
CON-NO-03	0	AD_WM_L_27_lin	0.000955966	2
CON-NO-03	7	AD_WM_L_27_lin	0.000942559	2
CON-NO-03	14	AD_WM_L_27_lin	0.00094243	2
CON-NO-03	28	AD_WM_L_27_lin	0.000960594	2
CON-NO-03	84	AD_WM_L_27_lin	0.000944415	2
CON-NO-04	0	AD_WM_L_27_lin	0.000962776	2
CON-NO-04	7	AD_WM_L_27_lin	0.000931987	2
CON-NO-04	14	AD_WM_L_27_lin	0.000989078	2
CON-NO-04	28	AD_WM_L_27_lin	0.000957777	2
CON-NO-04	84	AD_WM_L_27_lin	0.000943367	2
CON-NO-05	0	AD_WM_L_27_lin	0.000951037	2
CON-NO-05	7	AD_WM_L_27_lin	0.000947173	2
CON-NO-05	14	AD_WM_L_27_lin	0.000937859	2
CON-NO-05	28	AD_WM_L_27_lin	0.000941688	2
CON-NO-05	84	AD_WM_L_27_lin	0.000966715	2
CON-NO-06	0	AD_WM_L_27_lin	0.00100677	2
CON-NO-06	7	AD_WM_L_27_lin	0.00102204	2
CON-NO-06	14	AD_WM_L_27_lin	0.000996449	2
CON-NO-06	28	AD_WM_L_27_lin	0.00100072	2
CON-NO-06	84	AD_WM_L_27_lin	0.000995863	2
CON-NO-07	0	AD_WM_L_27_lin	0.0010296	2
CON-NO-07	7	AD_WM_L_27_lin	0.00103185	2
CON-NO-07	14	AD_WM_L_27_lin	0.00104669	2
CON-NO-07	28	AD_WM_L_27_lin	0.00104248	2
CON-NO-07	84	AD_WM_L_27_lin	0.00102386	2
CON-NO-08	0	AD_WM_L_27_lin	0.000991761	2
CON-NO-08	7	AD_WM_L_27_lin	0.000966353	2
CON-NO-08	14	AD_WM_L_27_lin	0.000967247	2
CON-NO-08	28	AD_WM_L_27_lin	0.000945261	2
CON-NO-08	84	AD_WM_L_27_lin	0.000981897	2
CON-NO-09	0	AD_WM_L_27_lin	0.000923319	2
CON-NO-09	7	AD_WM_L_27_lin	0.000922031	2
CON-NO-09	14	AD_WM_L_27_lin	0.000926516	2
CON-NO-09	28	AD_WM_L_27_lin	0.0009213	2
CON-NO-09	84	AD_WM_L_27_lin	0.000922821	2
CON-NO-10	0	AD_WM_L_27_lin	0.000916111	2
CON-NO-10	7	AD_WM_L_27_lin	0.000937877	2
CON-NO-10	14	AD_WM_L_27_lin	0.000914797	2
CON-NO-10	28	AD_WM_L_27_lin	0.000912053	2
CON-NO-10	84	AD_WM_L_27_lin	0.000947067	2
CON-NO-11	0	AD_WM_L_27_lin	0.000936317	2
CON-NO-11	7	AD_WM_L_27_lin	0.000931743	2
CON-NO-11	14	AD_WM_L_27_lin	0.000944675	2
CON-NO-11	28	AD_WM_L_27_lin	0.000910326	2
CON-NO-11	84	AD_WM_L_27_lin	0.000961015	2
CON-NO-12	0	AD_WM_L_27_lin	0.000941924	2
CON-NO-12	7	AD_WM_L_27_lin	0.00094153	2
CON-NO-12	14	AD_WM_L_27_lin	0.000920989	2
CON-NO-12	28	AD_WM_L_27_lin	0.000941777	2
CON-NO-12	84	AD_WM_L_27_lin	0.000943711	2
CON-NO-13	0	AD_WM_L_27_lin	0.00105528	2
CON-NO-13	7	AD_WM_L_27_lin	0.00102838	2
CON-NO-13	14	AD_WM_L_27_lin	0.00104027	2
CON-NO-13	28	AD_WM_L_27_lin	0.00103896	2
CON-NO-13	84	AD_WM_L_27_lin	0.00105293	2
CON-NO-14	0	AD_WM_L_27_lin	0.00105038	2
CON-NO-14	7	AD_WM_L_27_lin	0.00103855	2
CON-NO-14	14	AD_WM_L_27_lin	0.00104317	2
CON-NO-14	28	AD_WM_L_27_lin	0.00104445	2
CON-NO-14	84	AD_WM_L_27_lin	0.00103349	2
SCI-LL-01	0	AD_WM_L_27_lin	0.00102095	3
SCI-LL-01	7	AD_WM_L_27_lin	0.00102157	3
SCI-LL-01	14	AD_WM_L_27_lin	0.00102947	3
SCI-LL-01	28	AD_WM_L_27_lin	0.00101439	3
SCI-LL-01	84	AD_WM_L_27_lin	0.00102168	3
SCI-LL-02	0	AD_WM_L_27_lin	0.000938465	3
SCI-LL-02	7	AD_WM_L_27_lin	0.000950965	3
SCI-LL-02	14	AD_WM_L_27_lin	0.000937945	3
SCI-LL-02	28	AD_WM_L_27_lin	0.00090263	3
SCI-LL-02	84	AD_WM_L_27_lin	0.000926265	3
SCI-LL-03	0	AD_WM_L_27_lin	0.0010651	3
SCI-LL-03	7	AD_WM_L_27_lin	0.00108538	3
SCI-LL-03	14	AD_WM_L_27_lin	0.00105524	3
SCI-LL-03	28	AD_WM_L_27_lin	0.00106812	3
SCI-LL-03	84	AD_WM_L_27_lin	0.00103722	3
SCI-LL-04	0	AD_WM_L_27_lin	0.000853732	3
SCI-LL-04	7	AD_WM_L_27_lin	0.000889027	3
SCI-LL-04	14	AD_WM_L_27_lin	0.000857787	3
SCI-LL-04	28	AD_WM_L_27_lin	0.000855354	3
SCI-LL-04	84	AD_WM_L_27_lin	0.000883896	3
SCI-LL-05	0	AD_WM_L_27_lin	0.000945883	3
SCI-LL-05	7	AD_WM_L_27_lin	0.000954861	3
SCI-LL-05	14	AD_WM_L_27_lin	0.00104989	3
SCI-LL-05	28	AD_WM_L_27_lin	0.000960457	3
SCI-LL-05	84	AD_WM_L_27_lin	0.000938817	3
SCI-LL-06	0	AD_WM_L_27_lin	0.000954922	3
SCI-LL-06	7	AD_WM_L_27_lin	0.000948407	3
SCI-LL-06	14	AD_WM_L_27_lin	0.000946043	3
SCI-LL-06	28	AD_WM_L_27_lin	0.000945616	3
SCI-LL-06	84	AD_WM_L_27_lin	0.000940939	3
SCI-LL-07	0	AD_WM_L_27_lin	0.000954987	3
SCI-LL-07	7	AD_WM_L_27_lin	0.000948574	3
SCI-LL-07	14	AD_WM_L_27_lin	0.000951679	3
SCI-LL-07	84	AD_WM_L_27_lin	0.000959472	3
SCI-LL-08	0	AD_WM_L_27_lin	0.000934621	3
SCI-LL-08	7	AD_WM_L_27_lin	0.000925306	3
SCI-LL-08	14	AD_WM_L_27_lin	0.000916764	3
SCI-LL-08	84	AD_WM_L_27_lin	0.000921725	3
SCI-UL-01	0	AD_WM_L_27_lin	0.000890575	3
SCI-UL-01	7	AD_WM_L_27_lin	0.000875582	3
SCI-UL-01	14	AD_WM_L_27_lin	0.000905597	3
SCI-UL-01	28	AD_WM_L_27_lin	0.000900312	3
SCI-UL-01	84	AD_WM_L_27_lin	0.000903686	3
SCI-UL-02	0	AD_WM_L_27_lin	0.000965473	3
SCI-UL-02	7	AD_WM_L_27_lin	0.000926457	3
SCI-UL-02	14	AD_WM_L_27_lin	0.000953637	3
SCI-UL-02	28	AD_WM_L_27_lin	0.000943601	3
SCI-UL-02	84	AD_WM_L_27_lin	0.000930389	3
SCI-UL-03	0	AD_WM_L_27_lin	0.000933959	3
SCI-UL-03	7	AD_WM_L_27_lin	0.000921505	3
SCI-UL-03	14	AD_WM_L_27_lin	0.000934862	3
SCI-UL-03	28	AD_WM_L_27_lin	0.000944115	3
SCI-UL-03	84	AD_WM_L_27_lin	0.000941766	3
SCI-UL-04	0	AD_WM_L_27_lin	0.00108142	3
SCI-UL-04	7	AD_WM_L_27_lin	0.0010449	3
SCI-UL-04	14	AD_WM_L_27_lin	0.00109232	3
SCI-UL-04	28	AD_WM_L_27_lin	0.00104948	3
SCI-UL-04	84	AD_WM_L_27_lin	0.000870045	3
SCI-UL-05	0	AD_WM_L_27_lin	0.0009455	3
SCI-UL-05	7	AD_WM_L_27_lin	0.000983679	3
SCI-UL-05	14	AD_WM_L_27_lin	0.000982017	3
SCI-UL-05	28	AD_WM_L_27_lin	0.00097753	3
SCI-UL-05	84	AD_WM_L_27_lin	0.000977246	3
SCI-UL-06	0	AD_WM_L_27_lin	0.000948911	3
SCI-UL-06	7	AD_WM_L_27_lin	0.00092984	3
SCI-UL-06	14	AD_WM_L_27_lin	0.000943674	3
SCI-UL-06	28	AD_WM_L_27_lin	0.00100993	3
SCI-UL-06	84	AD_WM_L_27_lin	0.000923801	3
SCI-UL-07	0	AD_WM_L_27_lin	0.000894384	3
SCI-UL-07	7	AD_WM_L_27_lin	0.000895495	3
SCI-UL-07	14	AD_WM_L_27_lin	0.000904639	3
SCI-UL-07	28	AD_WM_L_27_lin	0.000905253	3
SCI-UL-07	84	AD_WM_L_27_lin	0.000916718	3
SCI-UL-08	0	AD_WM_L_27_lin	0.000909018	3
SCI-UL-08	7	AD_WM_L_27_lin	0.000956131	3
SCI-UL-08	14	AD_WM_L_27_lin	0.000915033	3
SCI-UL-08	28	AD_WM_L_27_lin	0.000913572	3
SCI-UL-08	84	AD_WM_L_27_lin	0.000899013	3
SCI-UL-09	0	AD_WM_L_27_lin	0.000889249	3
SCI-UL-09	7	AD_WM_L_27_lin	0.000907666	3
SCI-UL-09	14	AD_WM_L_27_lin	0.000907714	3
SCI-UL-09	28	AD_WM_L_27_lin	0.000926172	3
SCI-UL-09	84	AD_WM_L_27_lin	0.000939406	3

## Sheet: Fig_3_Long_change_behav_cor.
Subject	Group	Region	Parameter	Value	Behavior
SCI-LL-01	3	VBM_R_GM_RT_δ_quad_151	Quad	8.54289	-26.3141
SCI-LL-02	3	VBM_R_GM_RT_δ_quad_152	Quad	-5.07034	-47.373
SCI-LL-04	3	VBM_R_GM_RT_δ_quad_154	Quad	12.6372	-24.909
SCI-LL-05	3	VBM_R_GM_RT_δ_quad_155	Quad	12.0889	-28.5867
SCI-LL-06	3	VBM_R_GM_RT_δ_quad_156	Quad	20.2151	-9.21511
SCI-LL-07	3	VBM_R_GM_RT_δ_quad_157	Quad	107.47	-11.8201
SCI-LL-08	3	VBM_R_GM_RT_δ_quad_158	Quad	-12.5616	-25.6998
SCI-UL-01	3	VBM_R_GM_RT_δ_quad_159	Quad	4.71306	-12.4341
SCI-UL-02	3	VBM_R_GM_RT_δ_quad_160	Quad	0.668266	-23.4564
SCI-UL-03	3	VBM_R_GM_RT_δ_quad_161	Quad	-19.2683	-55.6928
SCI-UL-04	3	VBM_R_GM_RT_δ_quad_162	Quad	12.4296	-14.7348
SCI-UL-05	3	VBM_R_GM_RT_δ_quad_163	Quad	3.38465	-39.5036
SCI-UL-06	3	VBM_R_GM_RT_δ_quad_164	Quad	-56.6408	-47.4731
SCI-UL-07	3	VBM_R_GM_RT_δ_quad_165	Quad	-29.3642	-42.4477
SCI-UL-08	3	VBM_R_GM_RT_δ_quad_166	Quad	-2.42688	-28.6514
SCI-UL-09	3	VBM_R_GM_RT_δ_quad_167	Quad	-17.1363	-40.2091
SCI-LL-01	3	MT_R_GM_RT_δ_lin_462	lin	1.32856	-26.3141
SCI-LL-02	3	MT_R_GM_RT_δ_lin_463	lin	1.4243	-47.373
SCI-LL-04	3	MT_R_GM_RT_δ_lin_465	lin	-0.936808	-24.909
SCI-LL-05	3	MT_R_GM_RT_δ_lin_466	lin	0.9842	-28.5867
SCI-LL-06	3	MT_R_GM_RT_δ_lin_467	lin	-1.63573	-9.21511
SCI-LL-07	3	MT_R_GM_RT_δ_lin_468	lin	-7.05174	-11.8201
SCI-LL-08	3	MT_R_GM_RT_δ_lin_469	lin	-0.557024	-25.6998
SCI-UL-01	3	MT_R_GM_RT_δ_lin_470	lin	-0.537944	-12.4341
SCI-UL-02	3	MT_R_GM_RT_δ_lin_471	lin	-5.44047	-23.4564
SCI-UL-03	3	MT_R_GM_RT_δ_lin_472	lin	3.68229	-55.6928
SCI-UL-04	3	MT_R_GM_RT_δ_lin_473	lin	-4.66874	-14.7348
SCI-UL-05	3	MT_R_GM_RT_δ_lin_474	lin	1.12944	-39.5036
SCI-UL-06	3	MT_R_GM_RT_δ_lin_475	lin	5.23258	-47.4731
SCI-UL-07	3	MT_R_GM_RT_δ_lin_476	lin	1.4294	-42.4477
SCI-UL-08	3	MT_R_GM_RT_δ_lin_477	lin	2.42211	-28.6514
SCI-UL-09	3	MT_R_GM_RT_δ_lin_478	lin	0.247633	-40.2091
SCI-LL-02	3	FA_R_WM_%CSR_α_lin_pos_137	lin	-0.00487418	0.843282
SCI-LL-03	3	FA_R_WM_%CSR_α_lin_pos_138	lin	0.0526871	0.763881
SCI-LL-04	3	FA_R_WM_%CSR_α_lin_pos_139	lin	0.0611799	0.898988
SCI-LL-05	3	FA_R_WM_%CSR_α_lin_pos_140	lin	1.84197	1.13131
SCI-LL-06	3	FA_R_WM_%CSR_α_lin_pos_141	lin	0.0252714	0.863634
SCI-LL-07	3	FA_R_WM_%CSR_α_lin_pos_142	lin	-0.295672	0.887924
SCI-LL-08	3	FA_R_WM_%CSR_α_lin_pos_143	lin	-0.457226	0.698728
SCI-UL-01	3	FA_R_WM_%CSR_α_lin_pos_144	lin	-0.0603616	0.840422
SCI-UL-02	3	FA_R_WM_%CSR_α_lin_pos_145	lin	0.135494	0.949408
SCI-UL-03	3	FA_R_WM_%CSR_α_lin_pos_146	lin	-0.0510022	1.00911
SCI-UL-04	3	FA_R_WM_%CSR_α_lin_pos_147	lin	0.816083	1.03025
SCI-UL-05	3	FA_R_WM_%CSR_α_lin_pos_148	lin	-0.0455759	0.958881
SCI-UL-06	3	FA_R_WM_%CSR_α_lin_pos_149	lin	0.0610616	0.903064
SCI-UL-07	3	FA_R_WM_%CSR_α_lin_pos_150	lin	-0.0993247	0.945766
SCI-UL-08	3	FA_R_WM_%CSR_α_lin_pos_151	lin	-0.077432	0.923567
SCI-UL-09	3	FA_R_WM_%CSR_α_lin_pos_152	lin	-0.0530174	0.932373
SCI-LL-02	3	RD_R_WM_%CSR_α_quad_pos_26	Quad	-0.0282016	0.843282
SCI-LL-03	3	RD_R_WM_%CSR_α_quad_pos_27	Quad	-0.0715727	0.763881
SCI-LL-04	3	RD_R_WM_%CSR_α_quad_pos_28	Quad	-0.025104	0.898988
SCI-LL-05	3	RD_R_WM_%CSR_α_quad_pos_29	Quad	0.316323	1.13131
SCI-LL-06	3	RD_R_WM_%CSR_α_quad_pos_30	Quad	0.0534051	0.863634
SCI-LL-07	3	RD_R_WM_%CSR_α_quad_pos_31	Quad	-0.147491	0.887924
SCI-LL-08	3	RD_R_WM_%CSR_α_quad_pos_32	Quad	-0.38658	0.698728
SCI-UL-01	3	RD_R_WM_%CSR_α_quad_pos_33	Quad	0.00298965	0.840422
SCI-UL-02	3	RD_R_WM_%CSR_α_quad_pos_34	Quad	-0.0278275	0.949408
SCI-UL-03	3	RD_R_WM_%CSR_α_quad_pos_35	Quad	0.0215058	1.00911
SCI-UL-04	3	RD_R_WM_%CSR_α_quad_pos_36	Quad	0.0509898	1.03025
SCI-UL-05	3	RD_R_WM_%CSR_α_quad_pos_37	Quad	-0.0159458	0.958881
SCI-UL-06	3	RD_R_WM_%CSR_α_quad_pos_38	Quad	0.046128	0.903064
SCI-UL-07	3	RD_R_WM_%CSR_α_quad_pos_39	Quad	0.0798051	0.945766
SCI-UL-08	3	RD_R_WM_%CSR_α_quad_pos_40	Quad	0.00165785	0.923567
SCI-UL-09	3	RD_R_WM_%CSR_α_quad_pos_41	Quad	0.0200158	0.932373
